# Supplementary material for: Identification of novel molecular markers of mastitis caused by Staphylococcus aureus using gene expression profiling in two consecutive generations of Chinese Holstein dairy cattle
Source: J Anim Sci Biotechnol. 2020 Sep 28;11:98. doi: 10.1186/s40104-020-00494-7 (PMC7488426; doi:10.1186/s40104-020-00494-7)
Supplement: Supplementary file 5 — Additional file 5: Table S1. Quality report of 16 RNA samples for RNA sequencing. [file 40104_2020_494_MOESM5_ESM.xlsx]

## Sheet: Sheet1
Table S1. Quality report of 16 RNA samples for RNA sequencing
	μg/μL	A260/280	A260/230	rRNA ratio(28S/18S)	RIN
SM1	0.244	1.96	0.74	1.7	8
SM2	0.152	1.93	1.69	1.8	7.3
SM3	0.146	1.93	1.76	2.1	9.2
SM4	0.278	1.97	1.6	1.8	8.2
SMD1	0.248	1.97	1.75	1.8	8.9
SMD2	0.212	1.95	1.68	1.7	8
SMD3	0.306	1.95	1.72	2.2	10
SMD4	0.33	1.98	1.05	2	8.1
HM1	0.134	1.89	1.14	1.9	8.5
HM2	0.492	1.97	1.79	1.8	8.2
HM3	0.128	1.91	1.27	1.7	7.6
HM4	0.368	1.93	1.53	1.7	7.7
HMD1	0.159	1.94	1.77	1.7	7.6
HMD2	0.22	1.97	1.52	1.8	7.1
HMD3	0.173	1.86	1.3	1.7	7.4
HMD4	0.089	1.71	0.53	2	7
