# Supplementary material for: Identification of novel molecular markers of mastitis caused by Staphylococcus aureus using gene expression profiling in two consecutive generations of Chinese Holstein dairy cattle
Source: J Anim Sci Biotechnol. 2020 Sep 28;11:98. doi: 10.1186/s40104-020-00494-7 (PMC7488426; doi:10.1186/s40104-020-00494-7)
Supplement: Supplementary file 7 — Additional file 7: Table S3. Summary of sequence reads aligenment [file 40104_2020_494_MOESM7_ESM.xlsx]

## Sheet: 工作表1
Table S1. Summary of sequence reads alignment
	HM1	HM2	HM3	HM4	HMD1	HMD2	HMD3	HMD4	SM1	SM2	SM3	SM4	SMD1	SMD2	SMD3	SMD4	min	max
raw reads	23962786	20423352	22564077	23950418	20284305	20961947	25063823	20315905	24117206	25620906	25424183	18801274	20562794	21586979	22979813	22343812	18801274	25620906
clean reads	22867868	19518741	21550430	22959318	19307480	20014972	23829973	19384832	22133605	23325108	23163640	16864277	18571145	19356262	22004283	20434934	16864277	23829973	2.09554e+07
Uniquely mapped reads	21619424	18334507	20263249	21687170	18296103	18831613	22464734	18265328	20973665	21912867	21879874	15563132	17518841	18063260	20554019	19399738	15563132	22464734
Multiple mapped reads	517177	533243	558110	581000	451820	527754	597412	490417	515805	649127	567287	706660	447386	579206	725586	477287	447386	725586
Uniquely mapped rate	0.9454	0.9393	0.9403	0.9446	0.9476	0.9409	0.9427	0.9422	0.9476	0.9395	0.9446	0.9228	0.9433	0.9332	0.9341	0.9493	0.9228	0.9493	0.941088

## Sheet: Sheet1
Table S3. Summary of sequence reads aligenment
	Raw reads	Clean reads	Uniquely mapped reads	Multiple mapped reads	Uniquely mapped rate
HM1	23962786	22867868	21619424	517177	0.9454
HM2	20423352	19518741	18334507	533243	0.9393
HM3	22564077	21550430	20263249	558110	0.9403
HM4	23950418	22959318	21687170	581000	0.9446
HMD1	20284305	19307480	18296103	451820	0.9476
HMD2	20961947	20014972	18831613	527754	0.9409
HMD3	25063823	23829973	22464734	597412	0.9427
HMD4	20315905	19384832	18265328	490417	0.9422
SM1	24117206	22133605	20973665	515805	0.9476
SM2	25620906	23325108	21912867	649127	0.9395
SM3	25424183	23163640	21879874	567287	0.9446
SM4	18801274	16864277	15563132	706660	0.9228
SMD1	20562794	18571145	17518841	447386	0.9433
SMD2	21586979	19356262	18063260	579206	0.9332
SMD3	22979813	22004283	20554019	725586	0.9341
SMD4	22343812	20434934	19399738	477287	0.9493
