# Supplementary material for: Identification of novel molecular markers of mastitis caused by Staphylococcus aureus using gene expression profiling in two consecutive generations of Chinese Holstein dairy cattle
Source: J Anim Sci Biotechnol. 2020 Sep 28;11:98. doi: 10.1186/s40104-020-00494-7 (PMC7488426; doi:10.1186/s40104-020-00494-7)
Supplement: Supplementary file 9 — Additional file 9: Table S5. Differentially expressed genes detected in S vs. H [file 40104_2020_494_MOESM9_ESM.xlsx]

## Sheet: Sheet1
Table S5. Differentially expressed genes detected in S vs. H
Ensembl ID	Chr	Start	End	Gene symbol	log2 fold change	P-value
ENSBTAG00000011985	10	86881618	86895721	-	-5.15009	0.00371373
ENSBTAG00000040084	3	118925291	118929496	-	-4.2291	0.00475222
ENSBTAG00000007882	11	106722392	106933600	CACNA1B	-3.99914	0.000189409
ENSBTAG00000052475	10	2296684	2323467	-	-3.98185	0.00262831
ENSBTAG00000002289	15	45670882	45708740	NLRP14	-3.89975	0.0155842
ENSBTAG00000047719	10	5715882	5718113	DRD1	-3.85789	0.0141539
ENSBTAG00000012482	22	54085588	54138907	CDCP1	-3.74824	0.0027644
ENSBTAG00000052617	5	99025895	99039979	-	-3.71985	0.00379571
ENSBTAG00000001260	18	51784174	51792784	PINLYP	-3.69965	0.000647271
ENSBTAG00000054037	7	53351333	53508536	-	-3.64342	0.0488387
ENSBTAG00000045905	26	4657603	5569857	PCDH15	-3.6138	0.0433077
ENSBTAG00000030472	5	98558817	98559755	TAS2R42	-3.58492	0.00588608
ENSBTAG00000027868	29	11312721	12251182	DLG2	-3.48228	0.0413899
ENSBTAG00000043364	X	134738624	134738728	U6	-3.47586	0.0378975
ENSBTAG00000002931	5	43762572	43817060	BEST3	-3.42379	0.042337
ENSBTAG00000005540	1	904168	904713	CBX3	-3.41504	0.0465512
ENSBTAG00000053521	29	51007865	51008778	-	-3.2459	0.00740538
ENSBTAG00000052955	18	50886857	50889077	-	-3.23578	0.00675995
ENSBTAG00000050184	7	5340051	5341178	-	-3.23309	0.00840084
ENSBTAG00000013183	7	39318556	39336543	COL23A1	-3.18687	0.0351238
ENSBTAG00000050034	NKLS02000657.1	38425	39904	-	-3.15082	0.000722741
ENSBTAG00000000219	5	95970070	96313866	GRIN2B	-3.05595	0.0415157
ENSBTAG00000017150	15	65186293	65227768	EHF	-2.91748	0.00657532
ENSBTAG00000004645	21	24144715	24509041	ADAMTSL3	-2.87663	0.0411841
ENSBTAG00000037452	10	26644523	26648616	-	-2.86897	1.16e-07
ENSBTAG00000024904	7	4967285	4978003	IQCN	-2.84248	0.000676436
ENSBTAG00000012212	11	12376837	12396521	CYP26B1	-2.83259	0.0211667
ENSBTAG00000016864	13	67214873	67247273	LBP	-2.74268	0.0237385
ENSBTAG00000016334	2	87843246	88046645	SATB2	-2.63837	0.0321773
ENSBTAG00000023039	28	30868155	30881816	DUSP13	-2.59046	0.0154818
ENSBTAG00000015246	2	133800882	133813306	TAS1R2	-2.58622	0.000878526
ENSBTAG00000017780	26	51837673	51853798	DPYSL4	-2.57829	0.0412224
ENSBTAG00000039307	15	6502784	6634349	YAP1	-2.56486	0.0436133
ENSBTAG00000050048	21	33915674	33919476	-	-2.50271	0.0153833
ENSBTAG00000021903	23	33101994	33175242	KIAA0319	-2.47374	0.0498507
ENSBTAG00000049701	7	20498136	20509455	-	-2.46793	0.0241525
ENSBTAG00000043776	7	49898601	49898672	SNORD63	-2.40895	0.0338805
ENSBTAG00000037381	23	28828979	28840652	TRIM40	-2.36563	0.0343501
ENSBTAG00000018331	22	54159393	54165625	CLEC3B	-2.32511	0.00382928
ENSBTAG00000004081	29	1996704	2635494	FAT3	-2.2897	0.0169217
ENSBTAG00000026437	NKLS02000657.1	86279	92859	-	-2.24778	0.0316755
ENSBTAG00000052837	5	17849488	17850498	-	-2.22377	0.029397
ENSBTAG00000003540	8	111921667	112087408	MYT1L	-2.19599	0.01982
ENSBTAG00000044119	17	57231745	57664911	KSR2	-2.15319	0.0103332
ENSBTAG00000006582	21	48348493	48351072	SSTR1	-2.14771	0.000167481
ENSBTAG00000011186	29	40467592	40477419	BEST1	-2.1441	0.00202775
ENSBTAG00000003564	15	46605826	46638913	HPX	-2.12089	0.0359373
ENSBTAG00000048533	14	37324498	37325736	-	-2.09579	0.0384351
ENSBTAG00000016246	10	65265033	65295343	DUOX1	-2.07163	0.0390184
ENSBTAG00000051509	22	59323689	59346259	-	-2.02468	0.00972913
ENSBTAG00000010875	6	104281506	104285802	MSX1	-1.9315	0.0282451
ENSBTAG00000055184	16	79121510	79140977	-	-1.92085	0.0186805
ENSBTAG00000046096	23	31355274	31355570	-	-1.91956	0.0282196
ENSBTAG00000048723	29	43633948	43634005	-	-1.88656	0.043088
ENSBTAG00000031115	22	57132772	57172276	-	-1.87813	0.0319978
ENSBTAG00000015953	7	21720737	21723568	IL13	-1.84287	0.0212457
ENSBTAG00000050080	23	31700317	31725473	-	-1.83266	0.0304888
ENSBTAG00000031753	23	31585191	31591478	BTN1A1	-1.80295	0.00729843
ENSBTAG00000049239	3	94291017	94292495	-	-1.79548	0.0180285
ENSBTAG00000015058	13	55175303	55306529	CDH4	-1.75098	0.0431625
ENSBTAG00000016041	18	50561044	50562841	B3GNT8	-1.73983	0.00460166
ENSBTAG00000026637	9	40776340	40863105	-	-1.71047	0.0293925
ENSBTAG00000006949	13	64841049	64845754	SPAG4	-1.70385	0.000366744
ENSBTAG00000051859	21	49074122	49078735	-	-1.66805	0.0419815
ENSBTAG00000040106	5	112387043	112395842	CHADL	-1.65382	0.0491126
ENSBTAG00000051503	13	62220966	62268229	EFCAB8	-1.64733	0.0355939
ENSBTAG00000048420	18	62937680	62942083	-	-1.62057	1.24e-05
ENSBTAG00000006859	18	51400717	51406445	-	-1.59001	4.67e-10
ENSBTAG00000001010	18	4522898	4666475	ADAMTS18	-1.58825	0.0374492
ENSBTAG00000012229	15	83556733	83588368	-	-1.58132	0.0080519
ENSBTAG00000045507	18	13698486	13709861	ZNF469	-1.5298	4.01e-05
ENSBTAG00000007816	6	85829541	85830410	-	-1.52275	0.00117647
ENSBTAG00000051788	21	66617461	66627170	-	-1.51069	0.00197162
ENSBTAG00000001961	20	9401263	9494370	MAP1B	-1.49775	0.00210644
ENSBTAG00000054536	29	50388061	50415394	-	-1.49728	0.025291
ENSBTAG00000049569	NKLS02001931.1	565	6035	-	-1.49598	0.00587693
ENSBTAG00000018596	10	100170718	100247414	PTPN21	-1.48782	1.59e-05
ENSBTAG00000045841	25	26300132	26302015	-	-1.4849	0.0375136
ENSBTAG00000003090	10	72158409	72268307	LRRC9	-1.48352	0.0139028
ENSBTAG00000032531	22	48056089	48057235	MUSTN1	-1.47718	0.0405806
ENSBTAG00000021132	28	29626166	29634566	SYNPO2L	-1.47356	0.0179095
ENSBTAG00000018811	13	52539174	52640959	TMC2	-1.47262	0.00148698
ENSBTAG00000004982	23	33209824	33268580	GPLD1	-1.46232	0.0312921
ENSBTAG00000018481	8	102202002	102207049	-	-1.45756	0.00744116
ENSBTAG00000053729	29	36198714	36219426	-	-1.43676	0.0289307
ENSBTAG00000021326	2	115948258	115951955	CCL20	-1.42192	0.00601972
ENSBTAG00000002996	X	88412754	88541873	SHROOM4	-1.4161	0.0119008
ENSBTAG00000039523	7	87013448	87014629	-	-1.39584	0.022465
ENSBTAG00000014194	13	46039122	46276680	ADARB2	-1.39019	0.00398606
ENSBTAG00000009371	22	50812881	50840894	CCDC36	-1.37906	0.00266814
ENSBTAG00000052397	25	2502513	2506851	-	-1.35248	0.00426642
ENSBTAG00000000377	X	127954722	127992190	BMX	-1.33853	0.0018729
ENSBTAG00000052273	11	88609368	88611625	-	-1.33593	0.00278429
ENSBTAG00000053424	7	5751646	5755931	-	-1.33341	0.00155179
ENSBTAG00000027936	3	51167249	51190724	C3H1orf146	-1.32566	0.0476171
ENSBTAG00000013686	17	64605375	64658202	WSCD2	-1.31893	0.0347292
ENSBTAG00000008807	10	46401956	46408047	FBXL22	-1.31632	0.0250078
ENSBTAG00000054768	NKLS02001928.1	332534	349756	-	-1.3158	0.00114906
ENSBTAG00000044422	7	49737453	49737522	bta-mir-2459	-1.31175	0.02551
ENSBTAG00000033381	27	32705152	32707515	-	-1.29979	0.04856
ENSBTAG00000013320	3	99895907	99901044	TSPAN1	-1.29365	0.0238031
ENSBTAG00000047605	4	98980494	99055474	-	-1.27885	0.00152024
ENSBTAG00000047691	18	49007322	49013350	-	-1.26223	0.0459395
ENSBTAG00000006221	18	25644891	25674917	ADGRG3	-1.2544	0.00138097
ENSBTAG00000004653	6	41984735	42116814	ADGRA3	-1.24462	0.0131877
ENSBTAG00000010620	11	13454348	13480401	ATP6V1B1	-1.24432	0.0106601
ENSBTAG00000036437	19	34647548	34647641	bta-mir-33b	-1.23696	0.00939056
ENSBTAG00000050760	23	8621658	8626884	-	-1.23141	0.00990292
ENSBTAG00000023970	NKLS02000567.1	24629	36583	-	-1.22932	0.0218763
ENSBTAG00000004658	4	104972275	104999289	WEE2	-1.22906	0.0353467
ENSBTAG00000002580	18	56416654	56489716	MYH14	-1.22704	0.000240584
ENSBTAG00000026527	20	71681786	71694743	-	-1.19801	0.0169515
ENSBTAG00000034140	10	12771484	13163546	MEGF11	-1.19601	0.0130072
ENSBTAG00000037768	15	5779177	5785763	MMP3	-1.18005	0.0418774
ENSBTAG00000053863	6	117370642	117371895	-	-1.17984	0.0225706
ENSBTAG00000003353	18	23875374	23939382	SLC6A2	-1.17804	0.0107957
ENSBTAG00000048523	22	17008743	17010566	-	-1.17039	0.00331662
ENSBTAG00000046383	18	62453964	62454894	-	-1.16367	0.0451954
ENSBTAG00000007514	23	10653672	10757196	CPNE5	-1.16241	0.0412401
ENSBTAG00000018841	8	98927206	99092707	PTPN3	-1.15996	0.0212714
ENSBTAG00000043541	4	76527710	76527844	SNORA5A	-1.15582	0.041205
ENSBTAG00000019455	24	49490278	49824858	MYO5B	-1.15534	7.22e-05
ENSBTAG00000006064	7	11783948	11805417	C7H19orf57	-1.14746	0.00105958
ENSBTAG00000011888	3	102065404	102069070	CCDC24	-1.14312	0.0233386
ENSBTAG00000046079	8	95456474	95457451	-	-1.12897	0.0379533
ENSBTAG00000004591	3	44218427	44349718	PLPPR5	-1.1191	0.0436366
ENSBTAG00000050320	22	29889268	29919134	-	-1.10605	0.0022599
ENSBTAG00000048619	22	16813017	16817226	-	-1.10444	0.00642636
ENSBTAG00000012266	8	67827937	67829776	-	-1.10028	0.034026
ENSBTAG00000046957	24	7406095	7815350	DOK6	-1.09665	0.034656
ENSBTAG00000031849	17	64327826	64334251	TMEM119	-1.06845	0.00367591
ENSBTAG00000019330	22	29859914	29883008	PROK2	-1.06712	0.0172254
ENSBTAG00000053500	5	74430343	74435609	-	-1.06557	9.18e-05
ENSBTAG00000025035	20	38971752	39100563	PRLR	-1.06442	0.000748546
ENSBTAG00000052464	11	90022638	90026150	-	-1.06395	0.000805598
ENSBTAG00000043512	7	5280053	5280186	SNORA68	-1.06228	0.0122428
ENSBTAG00000046158	23	27415355	27421377	CFB	-1.06181	0.00214326
ENSBTAG00000012456	4	10541020	10595196	HEPACAM2	-1.0611	0.0266055
ENSBTAG00000019707	22	59346928	59355012	GATA2	-1.05605	0.000817567
ENSBTAG00000045806	18	46053846	46054748	FFAR1	-1.05194	0.00177542
ENSBTAG00000049113	27	24471292	24481185	-	-1.04994	0.00133045
ENSBTAG00000050596	10	58450776	58453588	-	-1.04242	0.046524
ENSBTAG00000050969	16	71933736	71946889	-	-1.04054	0.0120209
ENSBTAG00000054661	2	121575106	121575160	bta-mir-2887-2	-1.03871	0.00140493
ENSBTAG00000021215	29	26920817	26950666	VWA5A	-1.02693	0.0384627
ENSBTAG00000053470	28	8553717	8553777	bta-mir-11982	-1.02194	0.0295733
ENSBTAG00000049747	16	75572249	75573334	-	-1.01374	0.00312745
ENSBTAG00000054453	19	61918012	61918887	-	-1.01201	0.0106564
ENSBTAG00000054765	3	17126512	17142568	PGLYRP4	-1.00642	0.0175193
ENSBTAG00000010802	29	43774318	43777103	KCNK7	-1.00485	0.0220962
ENSBTAG00000016867	8	82961057	83014357	HSD17B3	-1.00358	0.0176164
ENSBTAG00000039714	NKLS02000910.1	775192	957150	-	1.00056	0.0166214
ENSBTAG00000050475	2	43463000	43463103	U6	1.00475	0.0230169
ENSBTAG00000043557	MT	5551	5617	-	1.00863	0.00811403
ENSBTAG00000008431	2	110843395	110873230	MOGAT1	1.01051	0.0135735
ENSBTAG00000011866	28	27067751	27072908	PCBD1	1.01533	0.000669061
ENSBTAG00000023666	1	42936757	42941412	-	1.02506	0.00387134
ENSBTAG00000005198	7	53622273	53729308	FGF1	1.0273	0.0484949
ENSBTAG00000000425	21	45341894	45342812	-	1.03026	0.0363901
ENSBTAG00000035945	4	50056455	50082481	-	1.06032	9.82e-05
ENSBTAG00000024901	19	56811205	56847041	-	1.06942	0.0339154
ENSBTAG00000008592	3	20802181	20811180	FCGR1A	1.07359	0.0131202
ENSBTAG00000010828	21	34811403	34814493	GZMH	1.08504	0.0337783
ENSBTAG00000051653	13	60378067	60390330	SCRT2	1.08872	0.0463027
ENSBTAG00000045822	15	74043979	74045355	C15H11orf96	1.09182	0.00494003
ENSBTAG00000051822	3	100364356	100365819	-	1.09988	0.0332925
ENSBTAG00000007312	7	16586871	16589914	CD209	1.10039	0.0117581
ENSBTAG00000008389	26	42285479	42343309	HTRA1	1.10622	0.0370738
ENSBTAG00000046047	NKLS02002206.1	119080	156407	-	1.10646	0.0132404
ENSBTAG00000048688	11	94833161	94834255	-	1.11232	0.00427152
ENSBTAG00000036154	4	50142139	50162526	TARP	1.11804	0.00156963
ENSBTAG00000008248	X	111610500	112306889	-	1.11906	0.00114017
ENSBTAG00000010948	X	35677939	35703033	CLIC2	1.11999	0.00511233
ENSBTAG00000037651	3	16805481	16811823	S100A2	1.12429	0.0256272
ENSBTAG00000043555	MT	3024	3098	-	1.12447	0.0446651
ENSBTAG00000010293	2	93255171	93626123	PARD3B	1.1321	0.00202204
ENSBTAG00000054063	3	11858601	11863244	CD1A	1.17019	0.0137161
ENSBTAG00000005078	6	60147025	60159287	UCHL1	1.17277	5.91e-06
ENSBTAG00000049300	19	43006019	43011475	AARSD1	1.17375	0.00685198
ENSBTAG00000051811	4	105767865	105769138	-	1.18403	0.00708889
ENSBTAG00000043972	8	24532716	24812024	SLC24A2	1.18675	0.00532766
ENSBTAG00000018077	18	51674245	51678673	LYPD3	1.22674	0.00191869
ENSBTAG00000006342	2	125145420	125147786	ATP5IF1	1.23621	0.0317176
ENSBTAG00000045514	11	47255181	47267139	-	1.237	0.028431
ENSBTAG00000003079	29	43555590	43557005	TIGD3	1.24752	0.011987
ENSBTAG00000034551	24	50563415	50563578	U1	1.27825	0.00348302
ENSBTAG00000014614	26	10626803	10679430	ACTA2	1.27913	0.0080521
ENSBTAG00000005499	4	5809814	5961428	ZPBP	1.29075	0.00912595
ENSBTAG00000053474	4	82638575	82641187	-	1.29333	0.0136862
ENSBTAG00000032206	8	63102557	63121637	HEMGN	1.29566	0.040568
ENSBTAG00000049399	4	82745643	82745786	-	1.29839	9.35e-05
ENSBTAG00000000966	5	99671846	99678614	-	1.33139	0.0277181
ENSBTAG00000013980	6	44387091	44393158	SOD3	1.33997	0.0164917
ENSBTAG00000015296	5	42885405	43010556	PTPRB	1.34014	0.00108488
ENSBTAG00000038080	21	34835231	34837188	-	1.35255	0.0341606
ENSBTAG00000021672	16	12697341	12701473	RGS1	1.37117	0.0499164
ENSBTAG00000032515	2	36271243	36405254	PLA2R1	1.37515	0.0148191
ENSBTAG00000045678	X	73081596	73082174	-	1.39224	0.013819
ENSBTAG00000043508	19	27820782	27820917	U8	1.39366	0.0166207
ENSBTAG00000050739	10	30457618	30654451	-	1.39734	0.0336728
ENSBTAG00000012673	16	3248618	3275153	CDK18	1.39961	0.023078
ENSBTAG00000012909	21	30733397	30740592	CRABP1	1.40225	0.0143088
ENSBTAG00000047302	13	67292055	67307842	-	1.40362	0.0108117
ENSBTAG00000043580	MT	5618	5685	-	1.41189	0.017032
ENSBTAG00000036993	2	48250188	48250365	U2	1.45065	0.0486901
ENSBTAG00000046547	24	42779034	42792110	CIDEA	1.45359	0.000409519
ENSBTAG00000019585	24	37255784	37379159	MYOM1	1.46532	0.0251039
ENSBTAG00000001308	21	19678771	19771221	-	1.4667	0.0337227
ENSBTAG00000020532	17	49756757	49757212	-	1.46777	0.0218238
ENSBTAG00000038258	17	72394831	72398818	-	1.48789	0.00312107
ENSBTAG00000030423	5	99905264	99936312	CLEC1B	1.48927	0.0324448
ENSBTAG00000039682	27	19567096	19632311	MTUS1	1.5135	0.0229606
ENSBTAG00000021313	4	32564174	32731459	RUNDC3B	1.53035	0.00835735
ENSBTAG00000021282	4	11992415	12063687	SGCE	1.53344	0.0266905
ENSBTAG00000010127	5	56934066	56938031	MIP	1.54379	0.0477254
ENSBTAG00000016438	18	34483310	34510830	TERB1	1.54772	0.0196764
ENSBTAG00000015061	18	61209482	61224598	-	1.54911	0.000235178
ENSBTAG00000045946	19	26574918	26576224	VMO1	1.55052	0.0403165
ENSBTAG00000030424	5	99860312	99880739	CLEC1A	1.55731	0.000349132
ENSBTAG00000039056	15	48378558	48380364	-	1.58709	0.04051
ENSBTAG00000050630	27	6326521	6328629	DEFB13	1.61743	0.000885916
ENSBTAG00000022751	22	2858364	2941155	-	1.61832	0.0114651
ENSBTAG00000050562	18	59523031	59526105	-	1.62901	0.000423175
ENSBTAG00000005725	27	35048477	35114325	IDO2	1.64644	5.64e-05
ENSBTAG00000002919	23	14951493	14963734	UNC5CL	1.66608	0.030524
ENSBTAG00000048443	16	12788383	12841101	-	1.70662	0.0215885
ENSBTAG00000019382	11	24464835	24474936	PKDCC	1.72384	0.00705195
ENSBTAG00000004386	25	9913007	9913678	SOCS1	1.73024	0.006451
ENSBTAG00000004757	18	49897503	49924389	LTBP4	1.73367	0.0339102
ENSBTAG00000050967	8	1928243	1952612	AADAT	1.74713	0.0312746
ENSBTAG00000053661	13	74222899	74227610	-	1.74759	0.0118051
ENSBTAG00000002065	13	59366399	59375952	TFAP2C	1.75913	0.01753
ENSBTAG00000008103	8	49053228	49106706	ALDH1A1	1.77897	0.00180946
ENSBTAG00000052514	5	99380663	99387873	-	1.78731	0.00175314
ENSBTAG00000046121	14	76962714	76967783	-	1.80502	0.0206362
ENSBTAG00000048784	10	25366947	25367231	-	1.81389	0.00163042
ENSBTAG00000047356	15	48675985	48677409	-	1.89303	0.0242144
ENSBTAG00000022715	26	42474359	42491825	-	1.91186	0.0127803
ENSBTAG00000017719	21	42714751	43212928	AKAP6	1.91307	0.0210556
ENSBTAG00000051630	2	92793751	92797284	-	1.93082	0.0169356
ENSBTAG00000003220	3	10525788	10528190	ACKR1	1.96573	0.0436839
ENSBTAG00000043565	MT	4123	4194	-	1.96682	0.00135981
ENSBTAG00000008942	3	112609162	112657496	NGEF	1.98732	0.0271229
ENSBTAG00000052371	10	23053860	23066313	-	2.01435	0.0306249
ENSBTAG00000032657	15	39748793	40015294	TEAD1	2.01533	0.0339119
ENSBTAG00000048817	X	86550779	86560943	SSX5	2.03469	0.0294366
ENSBTAG00000001862	7	57796185	58305705	PPP2R2B	2.07719	0.00401176
ENSBTAG00000017369	8	46233994	46396740	MAMDC2	2.10601	0.0217754
ENSBTAG00000044185	15	35833980	36542301	SOX6	2.12999	0.0137928
ENSBTAG00000017786	3	9870119	9891157	FCRL6	2.15913	8.41e-06
ENSBTAG00000051412	25	216448	217264	HBA	2.23753	0.0290815
ENSBTAG00000051145	28	25502025	25503063	-	2.2405	0.00986582
ENSBTAG00000043572	MT	15658	15726	-	2.25921	0.0314849
ENSBTAG00000050628	6	72259990	72279687	-	2.25942	0.00222299
ENSBTAG00000038835	11	67271674	67278790	GKN3P	2.2817	0.0251806
ENSBTAG00000054407	NKLS02000591.1	71378	74747	-	2.30405	0.00902982
ENSBTAG00000054367	5	108138474	108154024	WNT5B	2.30917	0.00634517
ENSBTAG00000038757	25	213430	215062	HBM	2.32432	0.045446
ENSBTAG00000013178	X	92485200	92512358	ALAS2	2.33808	0.00664123
ENSBTAG00000054444	3	105678052	105690894	-	2.3556	0.0409034
ENSBTAG00000037644	15	48362236	48363996	HBB	2.38895	0.0312622
ENSBTAG00000039440	19	20556890	20557410	-	2.39735	0.003008
ENSBTAG00000004824	11	48518871	48654804	REEP1	2.40001	0.0210674
ENSBTAG00000054844	25	219512	220318	-	2.40812	0.0203028
ENSBTAG00000049600	15	48352122	48353306	-	2.41049	0.0287742
ENSBTAG00000054500	10	59795060	59795163	U6	2.49523	0.0434265
ENSBTAG00000006948	11	98027457	98137332	GARNL3	2.51537	0.015696
ENSBTAG00000017541	4	61789173	61832723	TBX20	2.52195	0.0299288
ENSBTAG00000018181	18	53692708	53694240	CCDC8	2.52913	0.000253754
ENSBTAG00000052092	26	42407980	42423035	-	2.58448	0.000562807
ENSBTAG00000054774	14	41584140	41584922	-	2.58798	0.000680233
ENSBTAG00000043554	MT	9754	9822	-	2.63347	0.0121394
ENSBTAG00000018917	4	117222455	117226427	EN2	2.66624	0.0123827
ENSBTAG00000042780	19	23299932	23300026	-	2.7889	0.0281551
ENSBTAG00000018185	4	12750329	12843879	ASB4	2.79928	0.0242402
ENSBTAG00000050537	1	76130415	76130618	-	2.80402	0.0443629
ENSBTAG00000000745	4	65433649	65447871	AQP1	2.8648	0.0380841
ENSBTAG00000050833	1	82503374	82526363	-	2.92516	0.0368645
ENSBTAG00000021743	14	43837811	44085912	ZNF704	2.93404	0.0118524
ENSBTAG00000045887	8	69370989	69394273	DMTN	2.93734	0.00845721
ENSBTAG00000015670	X	59266325	59390168	PAK3	2.9627	0.0491991
ENSBTAG00000002019	24	61700675	61754106	SERPINB5	3.09172	0.0246926
ENSBTAG00000032092	18	32682891	32837077	CDH11	3.11681	0.0481314
ENSBTAG00000018365	26	50165123	50176103	CYP2E1	3.15234	0.0372548
ENSBTAG00000039384	6	24679654	24720826	-	3.21537	0.0220097
ENSBTAG00000047783	2	81258751	81259773	-	3.22752	0.049598
ENSBTAG00000030834	11	77600906	77601361	-	3.25714	0.0132741
ENSBTAG00000026732	17	62647846	62654912	PLA2G1B	3.295	0.00437597
ENSBTAG00000050852	6	90856295	90863481	CXCL9	3.30212	0.00593901
ENSBTAG00000053550	15	80629490	80635588	-	3.3345	0.0427667
ENSBTAG00000049288	10	13717398	13756914	-	3.35171	0.0323289
ENSBTAG00000043548	MT	364	430	-	3.38454	3.37e-06
ENSBTAG00000040320	15	80644028	80655865	-	3.44695	0.0185667
ENSBTAG00000003060	3	13971853	13989966	NTRK1	3.53447	0.00589072
ENSBTAG00000050233	X	106059230	106203095	PRRG1	3.55485	0.0145336
ENSBTAG00000032694	13	42124183	42131914	CST8	3.60935	0.027909
ENSBTAG00000013492	2	106786779	106794751	PRKAG3	3.65033	0.0484015
ENSBTAG00000005714	10	30288637	30294046	ACTC1	3.66337	0.00445208
ENSBTAG00000020465	13	48251375	48312017	FERMT1	3.69061	0.0439754
ENSBTAG00000009725	2	89102213	89173911	AOX1	4.00811	0.000131774
ENSBTAG00000031658	7	19574478	19584168	SEMA6B	5.75486	0.000305498
