# Supplementary material for: Identification of novel molecular markers of mastitis caused by Staphylococcus aureus using gene expression profiling in two consecutive generations of Chinese Holstein dairy cattle
Source: J Anim Sci Biotechnol. 2020 Sep 28;11:98. doi: 10.1186/s40104-020-00494-7 (PMC7488426; doi:10.1186/s40104-020-00494-7)
Supplement: Supplementary file 11 — Additional file 11: Table S7. Differentially expressed genes detected in SMD vs. HMD. [file 40104_2020_494_MOESM11_ESM.xlsx]

## Sheet: Sheet1
Table S7. Differentially expressed genes detected in SMD vs. HMD
Ensembl_ID	Chr	Start	End	Gene name	log2 fold change	P-value
ENSBTAG00000000161	22	56388054	56420506	TMEM40	1.14032	0.00860113
ENSBTAG00000000271	10	53893423	53977929	MNS1	1.04011	0.0341864
ENSBTAG00000000345	25	35463189	35468712	CLDN15	-1.17669	0.0374485
ENSBTAG00000000377	X	127954722	127992190	BMX	-1.60226	0.0227449
ENSBTAG00000000532	3	105632530	105644310	EXO5	1.312	0.00104158
ENSBTAG00000001286	18	34834852	34839375	ELMO3	-1.10543	0.028863
ENSBTAG00000001403	1	97094274	97163222	PRKCI	1.06542	0.00166059
ENSBTAG00000001725	6	90882124	90884526	CXCL10	2.25995	0.00872459
ENSBTAG00000001730	11	82862822	82866369	ODF3	-2.70081	0.0417328
ENSBTAG00000001822	4	69587812	69655430	SNX10	1.01975	0.0196599
ENSBTAG00000001862	7	57796185	58305705	PPP2R2B	2.88106	0.0352259
ENSBTAG00000002096	3	8000299	8008181	FCGR3A	1.05755	0.00502512
ENSBTAG00000002289	15	45670882	45708740	NLRP14	-4.17485	0.0365672
ENSBTAG00000002408	16	52086460	52251893	FHAD1	1.28892	0.0217435
ENSBTAG00000002580	18	56416654	56489716	MYH14	-1.13117	0.00269442
ENSBTAG00000002687	18	41847634	41916280	TSHZ3	1.65168	0.0253997
ENSBTAG00000002845	20	48811787	48998130	CDH10	1.418	0.0332728
ENSBTAG00000002859	4	82720173	82744666	-	1.0091	0.00116572
ENSBTAG00000002919	23	14951493	14963734	UNC5CL	2.33649	0.0461171
ENSBTAG00000003088	X	105734791	105847786	LANCL3	1.57946	0.0239798
ENSBTAG00000003090	10	72158409	72268307	LRRC9	-1.5971	0.0286695
ENSBTAG00000003101	13	79567590	79583485	SALL4	-3.08626	0.0116805
ENSBTAG00000003165	22	36760610	36922968	ADAMTS9	3.31685	0.046638
ENSBTAG00000003220	3	10525788	10528190	ACKR1	2.76595	0.0367588
ENSBTAG00000003505	5	21014376	21053400	DCN	-5.18827	0.0157333
ENSBTAG00000003540	8	111921667	112087408	MYT1L	-3.80539	0.00185104
ENSBTAG00000004081	29	1996704	2635494	FAT3	-3.98711	0.0242036
ENSBTAG00000004710	19	13971352	14036151	HNF1B	-1.62755	0.0465826
ENSBTAG00000004863	15	44368149	44429697	RIC3	2.01886	0.0178316
ENSBTAG00000004982	23	33209824	33268580	GPLD1	-2.80435	0.0196932
ENSBTAG00000005499	4	5809814	5961428	ZPBP	1.47811	0.0421347
ENSBTAG00000005714	10	30288637	30294046	ACTC1	4.99746	0.00681987
ENSBTAG00000005725	27	35048477	35114325	IDO2	1.82091	0.00175769
ENSBTAG00000006071	29	47511216	47538255	CTTN	-1.8379	0.0375746
ENSBTAG00000006278	13	64554623	64561144	FAM83C	-3.53156	0.00163738
ENSBTAG00000006507	6	87427184	87706738	ADAMTS3	5.82298	0.000176476
ENSBTAG00000006582	21	48348493	48351072	SSTR1	-3.12153	9.41e-06
ENSBTAG00000006859	18	51400717	51406445	-	-1.11168	0.000381881
ENSBTAG00000006949	13	64841049	64845754	SPAG4	-1.85264	0.0382927
ENSBTAG00000007312	7	16586871	16589914	CD209	1.3574	0.042914
ENSBTAG00000007650	2	31290313	31348516	SLC38A11	1.03076	0.0426427
ENSBTAG00000007772	25	38971637	38983187	SLC29A4	-1.20643	0.00951944
ENSBTAG00000007816	6	85829541	85830410	-	-1.54499	0.0316704
ENSBTAG00000008021	7	5735682	5737511	-	1.98473	0.0397778
ENSBTAG00000008103	8	49053228	49106706	ALDH1A1	3.08389	3.7e-05
ENSBTAG00000008238	3	16905298	16909160	S100A7	1.26709	0.00678782
ENSBTAG00000008248	X	111610500	112306889	-	1.25359	0.0180523
ENSBTAG00000008870	13	73470239	73476819	KCNS1	-1.10906	0.0424002
ENSBTAG00000009132	1	141713171	141747814	TMPRSS2	1.16197	0.0311427
ENSBTAG00000009348	28	28915123	28942806	OIT3	-4.47777	0.0325758
ENSBTAG00000009477	X	128010530	128108753	PIR	1.05473	0.00042621
ENSBTAG00000009703	10	21490410	21510517	MYH7	7.51617	0.0261291
ENSBTAG00000010048	2	27248579	27260964	SPC25	1.07733	0.0213602
ENSBTAG00000010371	10	36485672	36488431	CHAC1	-1.46424	0.0204307
ENSBTAG00000010420	12	5106603	5221533	PCDH17	1.80132	0.0153526
ENSBTAG00000010634	6	4403331	4414617	NDNF	4.45503	0.0371864
ENSBTAG00000010689	7	51031920	51226063	NRG2	-1.34875	0.0370635
ENSBTAG00000010802	29	43774318	43777103	KCNK7	-1.32087	0.0476249
ENSBTAG00000010930	28	26468932	26476794	NPFFR1	-4.44566	0.0221887
ENSBTAG00000010948	X	35677939	35703033	CLIC2	1.60225	0.00286315
ENSBTAG00000011095	5	80281585	80337660	FAR2	1.23338	0.00128892
ENSBTAG00000011187	6	35721146	36031040	FAM13A	1.06312	0.044852
ENSBTAG00000011305	1	81254282	81273853	-	-1.66167	0.0251252
ENSBTAG00000011459	19	42024526	42037110	KLHL10	-2.78718	0.0322753
ENSBTAG00000011465	16	957169	965458	MYBPH	-1.1673	0.00433993
ENSBTAG00000011844	18	59375765	59378104	-	1.14838	0.0380369
ENSBTAG00000011866	28	27067751	27072908	PCBD1	1.28488	0.000243507
ENSBTAG00000011985	10	86881618	86895721	-	-6.21461	0.00268786
ENSBTAG00000012078	4	113407642	113413255	TMEM176A	-2.69012	0.0322264
ENSBTAG00000012229	15	83556733	83588368	-	-2.05208	0.000307486
ENSBTAG00000012722	3	97586687	97733398	-	-2.09194	0.0152852
ENSBTAG00000012919	18	25939947	25960720	MMP15	-2.14038	0.0171448
ENSBTAG00000013366	15	43584066	43612623	NRIP3	-1.31097	7.95e-05
ENSBTAG00000013715	16	58500206	58558936	BRINP2	5.49338	0.00058879
ENSBTAG00000014370	18	15485075	15548896	NETO2	3.10037	0.0147735
ENSBTAG00000014707	16	51464069	51465107	ISG15	2.58828	0.0406497
ENSBTAG00000014861	27	37252190	37363184	SLC20A2	-1.20737	0.00324101
ENSBTAG00000014947	6	101531746	101735421	PTPN13	1.62542	0.0370727
ENSBTAG00000015246	2	133800882	133813306	TAS1R2	-2.67975	0.0125685
ENSBTAG00000015293	19	37037444	37042103	NXPH3	-1.59031	0.0268032
ENSBTAG00000015510	4	106164367	106180774	EPHB6	-1.57987	0.00769055
ENSBTAG00000015651	26	50904505	50918043	-	-1.26953	0.0142469
ENSBTAG00000015656	19	25642885	25687060	WSCD1	-1.1464	0.0369756
ENSBTAG00000015745	29	40417000	40438948	RAB3IL1	2.83906	0.0303058
ENSBTAG00000015784	3	14207776	14213176	HAPLN2	-4.27986	0.0475644
ENSBTAG00000015905	29	32330486	32459266	ARHGAP32	-1.05327	0.0483348
ENSBTAG00000015963	8	37095276	37096906	DMAC1	1.0226	0.0285074
ENSBTAG00000016429	7	15749276	15751958	TMEM205	1.15818	0.0272982
ENSBTAG00000016752	4	113719034	113761445	ASB10	-4.15557	0.0236646
ENSBTAG00000016867	8	82961057	83014357	HSD17B3	-1.1948	0.0176399
ENSBTAG00000017075	25	33543190	33561036	STX1A	2.47589	0.000369
ENSBTAG00000017701	25	41748481	41752614	CYP2W1	-1.23123	0.00790988
ENSBTAG00000017786	3	9870119	9891157	FCRL6	1.3442	0.0133991
ENSBTAG00000017866	4	40380301	40443336	CD36	3.80455	0.0334371
ENSBTAG00000018185	4	12750329	12843879	ASB4	4.35221	0.0100478
ENSBTAG00000018331	22	54159393	54165625	CLEC3B	-2.91797	0.0135173
ENSBTAG00000018413	2	126212749	126220286	TENT5B	-2.19625	0.0347527
ENSBTAG00000018481	8	102202002	102207049	-	-2.34975	0.00317385
ENSBTAG00000018596	10	100170718	100247414	PTPN21	-1.80696	0.00295511
ENSBTAG00000018647	17	71270478	71285172	SLC2A11	-1.3463	0.0331292
ENSBTAG00000019298	2	90008658	90040182	STRADB	1.11214	0.0110425
ENSBTAG00000019455	24	49490278	49824858	MYO5B	-1.43185	1.92e-05
ENSBTAG00000019707	22	59346928	59355012	GATA2	-1.50873	0.000157309
ENSBTAG00000019741	5	101566575	101575901	C3AR1	2.44569	5.54e-06
ENSBTAG00000020080	18	56581198	56607181	MYBPC2	-1.34381	0.00909823
ENSBTAG00000020602	27	35026772	35040351	IDO1	1.11508	0.000522137
ENSBTAG00000020657	27	16420193	16546078	FAT1	1.5312	0.0212231
ENSBTAG00000020825	9	18468160	18482607	IRAK1BP1	2.05979	0.0339732
ENSBTAG00000021077	23	25607502	25622150	BLA-DQB	-3.80914	0.00162431
ENSBTAG00000021183	28	6201972	6259932	MAP3K21	-1.0129	0.0113292
ENSBTAG00000021245	17	34353125	34357245	SPRY1	1.1373	0.0291784
ENSBTAG00000021647	18	62527485	62537893	FCAR	-1.01358	0.0230767
ENSBTAG00000021807	5	56410874	56418016	TAC3	-1.45542	0.000180788
ENSBTAG00000021958	20	24009814	24018787	GZMA	1.22279	0.00533555
ENSBTAG00000022564	13	43616999	43626832	AKR1C4	1.09576	0.0319812
ENSBTAG00000022917	26	45394341	45506195	FANK1	5.16357	0.00141449
ENSBTAG00000023635	5	101642768	101659913	CLEC6A	1.11173	0.038398
ENSBTAG00000023970	NKLS02000567.1	24629	36583	-	-2.12251	0.0140771
ENSBTAG00000024560	16	29549972	29611628	STUM	-1.96375	0.0486538
ENSBTAG00000024814	29	50897509	50908967	B4GALNT4	-1.04605	0.0176166
ENSBTAG00000024901	19	56811205	56847041	-	1.58498	0.0275711
ENSBTAG00000024904	7	4967285	4978003	IQCN	-2.83032	0.00479101
ENSBTAG00000025136	7	62030519	62047672	MYOZ3	3.78863	0.0394629
ENSBTAG00000026032	3	93467258	93529229	ZYG11A	4.78856	0.0184929
ENSBTAG00000026437	NKLS02000657.1	86279	92859	-	-5.28222	0.0276519
ENSBTAG00000026732	17	62647846	62654912	PLA2G1B	3.43468	0.0215525
ENSBTAG00000027013	21	45771940	45773604	INSM2	-2.41029	0.0332455
ENSBTAG00000027274	19	45160546	45189379	-	2.44257	0.0436842
ENSBTAG00000029920	25	36355959	36356057	MIR25	-1.12116	0.0472436
ENSBTAG00000030424	5	99860312	99880739	CLEC1A	1.36681	0.0298372
ENSBTAG00000030897	4	115029143	115054271	XRCC2	1.09785	0.0423858
ENSBTAG00000030913	1	141677687	141706496	MX1	1.07418	0.000745337
ENSBTAG00000031160	17	70949587	70953164	-	-1.0644	0.000804731
ENSBTAG00000031194	29	48689532	48690587	PHLDA2	-3.70668	0.0376991
ENSBTAG00000031476	9	103923192	103932600	DLL1	-1.09821	0.00666725
ENSBTAG00000031753	23	31585191	31591478	BTN1A1	-2.46986	0.00461552
ENSBTAG00000031849	17	64327826	64334251	TMEM119	-1.47035	0.000179073
ENSBTAG00000032057	3	28514070	28514381	-	-1.93133	0.00605401
ENSBTAG00000032515	2	36271243	36405254	PLA2R1	2.82241	0.000905285
ENSBTAG00000034349	3	66029139	66043630	IFI44	1.67723	0.000755149
ENSBTAG00000034384	11	3393891	3560303	VWA3B	1.30266	0.0126309
ENSBTAG00000034501	6	15613508	15664735	CFI	1.62293	0.0122294
ENSBTAG00000034656	24	12497435	12497827	-	3.83203	0.0245906
ENSBTAG00000034918	26	11028206	11035934	IFIT2	1.04733	0.0406933
ENSBTAG00000036101	11	99313258	99331831	KYAT1	-1.01371	0.00227556
ENSBTAG00000036437	19	34647548	34647641	bta-mir-33b	-1.68667	0.037367
ENSBTAG00000037452	10	26644523	26648616	-	-3.25302	5.89e-07
ENSBTAG00000037527	17	61394801	61402638	OAS1Z	1.13104	0.0085286
ENSBTAG00000037651	3	16805481	16811823	S100A2	1.68764	0.0276539
ENSBTAG00000037945	25	1710629	1722604	CASKIN1	-1.15723	0.0411018
ENSBTAG00000038080	21	34835231	34837188	-	2.474	0.0131349
ENSBTAG00000038112	9	84721763	84734062	-	-2.58921	0.000971998
ENSBTAG00000038490	5	101616709	101629916	CLEC4A	1.11322	0.0311957
ENSBTAG00000038652	5	74561455	74585374	-	1.74717	0.0227138
ENSBTAG00000038878	2	89283574	89354608	AOX4	2.39385	0.0350595
ENSBTAG00000039190	18	34875817	34894810	SLC9A5	-1.13308	0.0024795
ENSBTAG00000039440	19	20556890	20557410	-	5.86165	1.03e-05
ENSBTAG00000039523	7	87013448	87014629	-	-2.31941	0.00662732
ENSBTAG00000039803	2	4886912	4990264	MYO7B	-2.78676	0.0106357
ENSBTAG00000039861	17	61363053	61371004	OAS1Y	1.64647	0.0258804
ENSBTAG00000040053	10	21515534	21545497	MYH6	8.01107	0.00238541
ENSBTAG00000042370	X	36213063	36213193	-	-1.36016	0.036234
ENSBTAG00000042981	24	37110129	37110231	U6	3.55391	0.024674
ENSBTAG00000042984	23	27670553	27670683	SNORA38	-2.25426	0.0475934
ENSBTAG00000043077	13	52522577	52522712	-	-1.16422	0.0421395
ENSBTAG00000043250	23	25224255	25224585	7SK	4.45048	7.57e-07
ENSBTAG00000043548	MT	364	430	-	3.32218	0.00745638
ENSBTAG00000044427	10	26778581	26778913	RNaseP_nuc	1.74077	0.00050738
ENSBTAG00000045275	1	106970727	106971049	SCARNA7	2.04022	0.0122826
ENSBTAG00000045507	18	13698486	13709861	ZNF469	-1.81779	0.000573293
ENSBTAG00000045806	18	46053846	46054748	FFAR1	-1.06552	0.0107236
ENSBTAG00000045841	25	26300132	26302015	-	-3.68709	0.0144786
ENSBTAG00000046010	25	37796588	37797151	BHLHA15	-1.22962	0.00340652
ENSBTAG00000046041	12	70341283	70685377	-	2.81832	0.0146682
ENSBTAG00000046047	NKLS02002206.1	119080	156407	-	1.17605	0.031915
ENSBTAG00000046122	11	106326244	106326588	NRARP	-1.41239	0.0115628
ENSBTAG00000046622	25	28248165	28248477	Metazoa_SRP	3.82583	0.000592996
ENSBTAG00000046813	NKLS02001456.1	125707	126158	-	-2.16673	0.00932077
ENSBTAG00000046953	7	42798234	42799181	-	4.60859	0.0497889
ENSBTAG00000047510	19	55926566	55927989	SMIM6	3.40896	0.00779489
ENSBTAG00000047604	19	42627994	42630487	HSD17B1	2.08641	0.0416532
ENSBTAG00000047605	4	98980494	99055474	-	-1.07204	0.0210188
ENSBTAG00000047621	16	5146970	5149550	-	1.05665	0.00142608
ENSBTAG00000047698	8	22813247	22813828	IFN-TAU	-4.11237	0.0449074
ENSBTAG00000047700	20	71943352	71965884	-	-1.0655	0.0289086
ENSBTAG00000047719	10	5715882	5718113	DRD1	-4.67768	0.00668953
ENSBTAG00000048135	20	71927027	71928602	-	-1.52609	2.76e-05
ENSBTAG00000048420	18	62937680	62942083	-	-1.50921	0.0047834
ENSBTAG00000048619	22	16813017	16817226	-	-1.23481	0.00680472
ENSBTAG00000048889	NKLS02001214.1	43309	43593	-	1.14003	0.0077276
ENSBTAG00000048906	21	69358193	69380359	AHNAK2	-1.2919	0.0017938
ENSBTAG00000048950	NKLS02000657.1	77217	102781	ULBP13	-2.28232	0.00042044
ENSBTAG00000049215	6	61227816	61232477	SHISA3	4.59447	0.0317593
ENSBTAG00000049367	5	99165246	99171198	-	2.38218	0.00673128
ENSBTAG00000049600	15	48352122	48353306	-	4.22632	0.0425133
ENSBTAG00000049747	16	75572249	75573334	-	-1.19086	0.0226958
ENSBTAG00000049944	9	94010601	94011603	-	-1.01967	0.00402292
ENSBTAG00000050034	NKLS02000657.1	38425	39904	-	-3.90743	0.00248256
ENSBTAG00000050043	21	33002799	33002917	5S_rRNA	-2.88875	0.0187096
ENSBTAG00000050060	15	35121218	35134817	NCR3LG1	1.01333	0.0344157
ENSBTAG00000050067	2	59137032	59138057	-	3.10468	0.0396757
ENSBTAG00000050072	11	98685584	98686780	-	1.5036	0.0256998
ENSBTAG00000050093	29	4649325	4654671	-	-4.38715	0.0420226
ENSBTAG00000050180	10	42834493	42834792	Metazoa_SRP	5.91379	3.3e-05
ENSBTAG00000050320	22	29889268	29919134	-	-1.26913	0.0499805
ENSBTAG00000050342	3	119985957	119987671	-	-3.45909	0.0333457
ENSBTAG00000050379	5	95392657	95392762	U6	3.71411	0.0379055
ENSBTAG00000050562	18	59523031	59526105	-	1.83983	0.00969181
ENSBTAG00000050586	NKLS02001733.1	2261	7686	-	-1.04439	0.00158638
ENSBTAG00000050628	6	72259990	72279687	-	1.99585	0.045739
ENSBTAG00000050630	27	6326521	6328629	DEFB13	1.72874	0.000170151
ENSBTAG00000050726	19	56866880	56875156	CD300H	1.18225	0.0090202
ENSBTAG00000050786	19	50482986	50540484	-	1.30064	0.0136184
ENSBTAG00000050852	6	90856295	90863481	CXCL9	4.53067	0.00835279
ENSBTAG00000050871	21	34727438	34730647	-	-1.30403	0.00356453
ENSBTAG00000050992	29	44331819	44338375	CNIH2	2.63222	0.0404442
ENSBTAG00000050995	22	12593966	12609757	-	2.62852	0.0416855
ENSBTAG00000051042	29	50670740	50673523	DRD4	-2.09946	0.00224959
ENSBTAG00000051074	3	119932233	119935994	-	-3.3579	0.0418718
ENSBTAG00000051145	28	25502025	25503063	-	5.00131	0.00242923
ENSBTAG00000051366	23	49539284	49540954	-	4.51757	0.0158994
ENSBTAG00000051624	10	25282090	25283652	-	1.89267	0.00244826
ENSBTAG00000051658	X	71007330	71014749	-	3.38576	0.0283336
ENSBTAG00000051780	10	26501967	26506356	RNASE12	1.0544	0.0257242
ENSBTAG00000051788	21	66617461	66627170	-	-1.54473	0.0304215
ENSBTAG00000051822	3	100364356	100365819	-	1.56491	0.0394781
ENSBTAG00000051879	5	112892748	112897623	SHISA8	-1.31882	0.00433564
ENSBTAG00000051923	2	30487563	30505922	-	1.91973	0.0232734
ENSBTAG00000051941	18	64734866	64741530	-	2.35403	0.0326
ENSBTAG00000052103	17	55101789	55111455	-	1.43787	0.0191055
ENSBTAG00000052105	2	52169632	52171764	-	1.40975	0.0350767
ENSBTAG00000052320	NKLS02001214.1	215336	215944	-	1.51569	0.00966119
ENSBTAG00000052397	25	2502513	2506851	-	-1.55177	0.00159535
ENSBTAG00000052464	11	90022638	90026150	-	-1.092	0.021566
ENSBTAG00000052514	5	99380663	99387873	-	1.70791	0.000231419
ENSBTAG00000052794	29	29084974	29092470	SSLP1	1.40796	0.00773179
ENSBTAG00000052820	8	23324983	23325767	-	1.98739	0.035974
ENSBTAG00000052987	X	89624043	89650379	-	-3.49245	0.031064
ENSBTAG00000052999	8	46494777	46497614	-	3.65389	0.0358813
ENSBTAG00000053071	19	52262092	52317873	-	1.65544	0.0219363
ENSBTAG00000053271	12	12256326	12294096	-	2.82592	0.0195747
ENSBTAG00000053383	22	12615630	12622069	-	1.33076	0.00196185
ENSBTAG00000053489	20	8100030	8100278	-	-1.48714	0.00499632
ENSBTAG00000053563	3	13522686	13526418	-	1.04918	0.0449656
ENSBTAG00000053611	1	67323374	67328427	-	4.28058	0.048611
ENSBTAG00000053635	21	394145	395961	-	-2.02103	2.72e-06
ENSBTAG00000053649	19	14508970	14516896	CCL5	1.08416	0.034965
ENSBTAG00000053653	NKLS02000657.1	72994	74472	-	-3.71368	0.0202049
ENSBTAG00000054009	17	71087844	71097339	-	-1.04554	0.0219748
ENSBTAG00000054091	10	22913859	22914509	-	4.02246	0.0205284
ENSBTAG00000054224	10	25077734	25079668	-	1.12158	0.0106978
ENSBTAG00000054254	10	25333733	25334464	-	1.0552	0.0323863
ENSBTAG00000054661	2	121575106	121575160	bta-mir-2887-2	-1.43463	0.00051282
ENSBTAG00000054765	3	17126512	17142568	PGLYRP4	-1.46014	0.0195955
ENSBTAG00000054768	NKLS02001928.1	332534	349756	-	-1.27635	0.00973956
ENSBTAG00000054774	14	41584140	41584922	-	2.54099	0.0225886
ENSBTAG00000054778	11	48639480	48676952	-	2.31155	0.0368376
ENSBTAG00000055172	10	42820456	42820754	Metazoa_SRP	5.14244	9.85e-05
ENSBTAG00000055227	2	111680785	111683583	-	4.27681	0.0489472
ENSBTAG00000055240	20	71902799	71910531	-	-1.06248	0.00227075

## Sheet: Sheet2
						S vs. H		SM vs. HM		SMD vs. HMD
Ensembl_ID	Chr	Start	End	Gene name	Gene description	log2FoldChange	pvalue	log2FoldChange	pvalue	log2FoldChange	pvalue
ENSBTAG00000037452	10	26644523	26648616	LOC790312	purine nucleoside phosphorylase	-2.86897	1.16e-07	-2.25904	0.00344164	-3.25302	5.89e-07
ENSBTAG00000024904	7	4967285	4978003	IQCN	IQ motif containing N	-2.84248	0.000676436	-2.8179	0.0453157	-2.83032	0.00479101
ENSBTAG00000015246	2	133800882	133813306	TAS1R2	taste 1 receptor member 2	-2.58622	0.000878526	-2.44221	0.0471479	-2.67975	0.0125685
ENSBTAG00000006949	13	64841049	64845754	SPAG4	sperm associated antigen 4	-1.70385	0.000366744	-1.61009	0.0268971	-1.85264	0.0382927
ENSBTAG00000048420	18	62937680	62942083	-		-1.62057	1.24e-05	-1.73339	0.000407543	-1.50921	0.0047834
ENSBTAG00000006859	18	51400717	51406445	LOC100336941		-1.59001	4.67e-10	-2.18303	3.54e-10	-1.11168	0.000381881
ENSBTAG00000045507	18	13698486	13709861	ZNF469		-1.5298	4.01e-05	-1.16946	0.00628128	-1.81779	0.000573293
ENSBTAG00000007816	6	85829541	85830410	-	carcinoembryonic antigen-related cell adhesion molecule 4	-1.52275	0.00117647	-1.47936	0.0246039	-1.54499	0.0316704
ENSBTAG00000000377	X	127954722	127992190	BMX	BMX non-receptor tyrosine kinase	-1.33853	0.0018729	-1.11071	0.00426769	-1.60226	0.0227449
ENSBTAG00000054768	NKLS02001928.1	332534	349756	-		-1.3158	0.00114906	-1.34144	0.0215695	-1.27635	0.00973956
ENSBTAG00000047605	4	98980494	99055474	LOC100337457	solute carrier family 23 member 2	-1.27885	0.00152024	-1.41948	0.0151341	-1.07204	0.0210188
ENSBTAG00000045806	18	46053846	46054748	FFAR1	free fatty acid receptor 1	-1.05194	0.00177542	-1.02157	0.0342228	-1.06552	0.0107236
ENSBTAG00000008248	X	111610500	112306889	DMD	dystrophin	1.11906	0.00114017	1.05309	0.0126485	1.25359	0.0180523
ENSBTAG00000030424	5	99860312	99880739	CLEC1A	C-type lectin domain family 1 member A	1.55731	0.000349132	1.66778	0.00242925	1.36681	0.0298372
ENSBTAG00000005725	27	35048477	35114325	IDO2	indoleamine 2,3-dioxygenase 2	1.64644	5.64e-05	1.53918	0.00610173	1.82091	0.00175769
ENSBTAG00000017786	3	9870119	9891157	FCRL6	Fc receptor like 6	2.15913	8.41e-06	2.94791	5.67e-05	1.3442	0.0133991
ENSBTAG00000050628	6	72259990	72279687	-		2.25942	0.00222299	2.55295	0.0414967	1.99585	0.045739
ENSBTAG00000043548	MT	364	430	-		3.38454	3.37e-06	3.44218	0.000481071	3.32218	0.00745638
